# Supplementary material for: Leveraging Quantitative Proteomics and Extracellular Vesicle Data to Uncover Druggable Receptor Kinases Across Cancers
Source: J Extracell Vesicles. 2026 Apr 14;15(4):e70275. doi: 10.1002/jev2.70275 (PMC13077551; doi:10.1002/jev2.70275)
Supplement: Supplementary file 1 — Supplementary Material: jev270275‐sup‐0001‐SuppMat.xlsx [file JEV2-15-e70275-s003.xlsx]

## Sheet: CRC
UNIPROT	Entrez	symbol	log2ratio	wtest_p	FDR	The number of tests	RK
P29317	1969	EPHA2	1.03774	4.42137e-20	2.18388e-19	6436	RK
P08581	4233	MET	0.766076	7.98214e-18	3.20281e-17	6436	RK
Q13308	5754	PTK7	0.591099	1.65213e-16	5.96026e-16	6436	RK
P54753	2049	EPHB3	0.517168	1.22513e-05	1.99065e-05	6436	RK
P54760	2050	EPHB4	0.263317	3.86566e-07	6.98466e-07	6436	RK
P29323	2048	EPHB2	0.254669	0.00436088	0.00583384	6436	RK
P09619	5159	PDGFRB	0.0942327	0.024392	0.0306375	6436	RK
P04626	2064	ERBB2	0.0171214	0.478548	0.508744	6436	RK
Q04912	4486	MST1R	0.0052668	0.659329	0.685531	6436	RK
Q08345	780	DDR1	-0.00866114	0.818594	0.834015	6436	RK
P06213	3643	INSR	-0.206306	9.05169e-10	1.96084e-09	6436	RK
P00533	1956	EGFR	-0.404001	3.49977e-24	2.77396e-23	6436	RK
P07333	1436	CSF1R	-0.41664	2.71402e-10	6.10535e-10	6436	RK
Q01974	4920	ROR2	-0.646881	2.95616e-14	8.99993e-14	6436	RK

## Sheet: GBM
UNIPROT	Entrez	symbol	log2ratio	wtest_p	FDR	The number of tests	RK
Q13308	5754	PTK7	0.832358	1.11825e-05	6.67259e-05	10305	RK
P35590	7075	TIE1	0.564607	0.0430245	0.0644624	10305	RK
P36897	7046	TGFBR1	0.51927	0.00279633	0.00578988	10305	RK
P00533	1956	EGFR	0.515252	0.374009	0.433053	10305	RK
P37173	7048	TGFBR2	0.463142	0.0529522	0.0773345	10305	RK
Q08345	780	DDR1	0.426206	0.00160145	0.00358526	10305	RK
Q16832	4921	DDR2	0.407562	0.0206982	0.0337332	10305	RK
P29317	1969	EPHA2	0.376487	0.0762661	0.106943	10305	RK
P54760	2050	EPHB4	0.363018	0.012767	0.0220191	10305	RK
P04626	2064	ERBB2	0.328672	0.184945	0.233733	10305	RK
P17948	2321	FLT1	0.289764	0.206483	0.25695	10305	RK
P07333	1436	CSF1R	0.288825	0.469909	0.527669	10305	RK
Q9UM73	238	ALK	0.154078	0.440798	0.499058	10305	RK
P16234	5156	PDGFRA	0.101491	0.790904	0.823303	10305	RK
P30530	558	UFO	0.101221	0.315688	0.374185	10305	RK
Q01973	4919	ROR1	0.0761917	0.926573	0.938134	10305	RK
P36894	657	BMR1A	-0.105219	0.331912	0.390452	10305	RK
P11362	2260	FGFR1	-0.109501	0.144057	0.187296	10305	RK
P08922	6098	ROS1	-0.169998	0.189234	0.238335	10305	RK
P08069	3480	IGF1R	-0.192009	0.0577561	0.0835805	10305	RK
P09619	5159	PDGFRB	-0.203884	0.0352483	0.0539625	10305	RK
Q04771	90	ACVR1	-0.250112	0.0175095	0.0290697	10305	RK
Q12866	10461	MERTK	-0.267578	0.018521	0.0305276	10305	RK
P06213	3643	INSR	-0.282433	0.00054588	0.00144201	10305	RK
Q01974	4920	ROR2	-0.310571	0.0872075	0.119983	10305	RK
P29320	2042	EPHA3	-0.337483	0.214051	0.265343	10305	RK
P54753	2049	EPHB3	-0.340864	0.015631	0.0263151	10305	RK
P08581	4233	MET	-0.382946	0.0442287	0.0659399	10305	RK
P29323	2048	EPHB2	-0.449767	0.00417652	0.0082387	10305	RK
Q8IWU2	22853	LMTK2	-0.472126	2.07007e-06	2.31116e-05	10305	RK
P54762	2047	EPHB1	-0.480179	0.00475881	0.00924401	10305	RK
P21802	2263	FGFR2	-0.491672	0.0096653	0.0172507	10305	RK
Q06418	7301	TYRO3	-0.507196	8.3039e-05	0.000301947	10305	RK
P21860	2065	ERBB3	-0.524973	0.00391031	0.00776861	10305	RK
Q15303	2066	ERBB4	-0.582612	0.000384138	0.00107423	10305	RK
P22607	2261	FGFR3	-0.598076	0.000893738	0.00217267	10305	RK
Q16288	4916	NTRK3	-0.713735	4.09921e-05	0.000174989	10305	RK
P27037	92	AVR2A	-0.830119	5.9341e-06	4.45372e-05	10305	RK
Q16620	4915	NTRK2	-0.857827	8.3039e-05	0.000301947	10305	RK
P36896	91	ACV1B	-0.859233	0.000140765	0.000466727	10305	RK
P54756	2044	EPHA5	-0.887742	5.66529e-06	4.29586e-05	10305	RK
Q13873	659	BMPR2	-0.897478	6.87689e-07	1.7791e-05	10305	RK
P10721	3815	KIT	-1.01833	1.71286e-05	9.08908e-05	10305	RK
Q96Q04	114783	LMTK3	-1.10469	5.54579e-07	1.7791e-05	10305	RK
Q6ZMQ8	9625	AATK	-1.28778	1.2319e-06	1.8614e-05	10305	RK
P54764	2043	EPHA4	-1.35869	1.29814e-06	1.88945e-05	10305	RK
Q15375	2045	EPHA7	-1.51327	2.16284e-05	0.000107361	10305	RK
O15197	2051	EPHB6	-1.87718	5.85313e-07	1.7791e-05	10305	RK

## Sheet: HCC
UNIPROT	Entrez	symbol	log2ratio	wtest_p	FDR	The number of tests	RK
P22455	2264	FGFR4	0.528241	1.60889e-15	3.41269e-15	8404	RK
Q13308	5754	PTK7	0.509753	3.30373e-09	5.42807e-09	8404	RK
P21860	2065	ERBB3	0.453456	1.03037e-17	2.375e-17	8404	RK
P17948	2321	FLT1	0.231463	0.00147168	0.00185399	8404	RK
P06213	3643	INSR	0.210322	9.01934e-08	1.39233e-07	8404	RK
P21709	2041	EPHA1	0.205656	0.0121499	0.0145412	8404	RK
Q04771	90	ACVR1	0.203411	0.000573655	0.000737155	8404	RK
P54760	2050	EPHB4	0.175702	0.00190255	0.00238358	8404	RK
Q8IWU2	22853	LMTK2	0.0954568	0.0063021	0.00767466	8404	RK
P08581	4233	MET	0.0953902	0.208186	0.226572	8404	RK
Q12866	10461	MERTK	-0.106133	0.000535663	0.000689918	8404	RK
P09619	5159	PDGFRB	-0.153289	0.000537133	0.000691704	8404	RK
P36897	7046	TGFBR1	-0.193082	8.82235e-05	0.000118477	8404	RK
P37173	7048	TGFBR2	-0.264053	4.42722e-14	8.88403e-14	8404	RK
P00533	1956	EGFR	-0.276406	1.27093e-10	2.22657e-10	8404	RK
P04626	2064	ERBB2	-0.304135	4.7933e-09	7.81585e-09	8404	RK
P07333	1436	CSF1R	-0.533586	4.90359e-25	1.53139e-24	8404	RK
P29317	1969	EPHA2	-0.692978	7.66934e-28	2.72529e-27	8404	RK
P30530	558	UFO	-0.954611	6.14968e-47	1.55668e-45	8404	RK
Q02763	7010	TEK	-1.03262	1.52051e-29	5.89954e-29	8404	RK
P16234	5156	PDGFRA	-1.40526	1.05868e-42	1.23916e-41	8404	RK

## Sheet: HNSCC
UNIPROT	Entrez	symbol	log2ratio	wtest_p	FDR	The number of tests	RK
Q16620	4915	NTRK2	0.284469	0.302921	0.991554	8865	RK
Q01974	4920	ROR2	0.175564	0.462784	0.991554	8865	RK
Q04912	4486	MST1R	0.103588	0.704039	0.99182	8865	RK
Q04771	90	ACVR1	0.0973343	0.64333	0.991554	8865	RK
Q08345	780	DDR1	0.0900435	0.106494	0.991554	8865	RK
P08069	3480	IGF1R	0.0674584	0.621044	0.991554	8865	RK
P17948	2321	FLT1	0.0641752	0.661541	0.991554	8865	RK
Q13308	5754	PTK7	0.0285462	0.577587	0.991554	8865	RK
P04626	2064	ERBB2	0.0109494	0.844174	0.99522	8865	RK
P09619	5159	PDGFRB	-0.00245484	0.990495	0.999183	8865	RK
P54760	2050	EPHB4	-0.00636018	0.627585	0.991554	8865	RK
Q8IWU2	22853	LMTK2	-0.0117772	0.714132	0.99182	8865	RK
P07333	1436	CSF1R	-0.0351561	0.716356	0.99273	8865	RK
P06213	3643	INSR	-0.0375471	0.604321	0.991554	8865	RK
P08581	4233	MET	-0.0665282	0.463788	0.991554	8865	RK
P16234	5156	PDGFRA	-0.0743032	0.586873	0.991554	8865	RK
P54753	2049	EPHB3	-0.0838752	0.270499	0.991554	8865	RK
P54764	2043	EPHA4	-0.0964306	0.351653	0.991554	8865	RK
P21709	2041	EPHA1	-0.0987613	0.365277	0.991554	8865	RK
P00533	1956	EGFR	-0.109866	0.518112	0.991554	8865	RK
P29317	1969	EPHA2	-0.158432	0.159818	0.991554	8865	RK
P29323	2048	EPHB2	-0.172759	0.0802211	0.991554	8865	RK
O15146	4593	MUSK	-0.240241	0.393062	0.991554	8865	RK

## Sheet: LUAD
UNIPROT	Entrez	symbol	log2ratio	wtest_p	FDR	The number of tests	RK
P08581	4233	MET	0.693091	1.97483e-14	4.7804e-14	9932	RK
P04626	2064	ERBB2	0.687662	2.44941e-26	1.40216e-25	9932	RK
P29323	2048	EPHB2	0.663975	3.32556e-15	8.40232e-15	9932	RK
P54753	2049	EPHB3	0.450919	9.19285e-12	1.92705e-11	9932	RK
Q13308	5754	PTK7	0.445979	2.39089e-19	7.83253e-19	9932	RK
P36897	7046	TGFBR1	0.412285	2.87804e-06	4.47056e-06	9932	RK
P54764	2043	EPHA4	0.374957	1.49411e-05	2.22949e-05	9932	RK
Q04771	90	ACVR1	0.372432	2.37366e-10	4.62077e-10	9932	RK
P00533	1956	EGFR	0.348847	0.000222798	0.000311184	9932	RK
P17948	2321	FLT1	0.295957	5.5909e-06	8.54553e-06	9932	RK
Q08345	780	DDR1	0.223165	6.59329e-08	1.1215e-07	9932	RK
Q04912	4486	MST1R	0.141193	0.024637	0.0296851	9932	RK
Q8IWU2	22853	LMTK2	0.0462075	0.437694	0.464988	9932	RK
Q12866	10461	MERTK	0.0321389	0.909556	0.91834	9932	RK
P06213	3643	INSR	-0.0178544	0.0238076	0.0286997	9932	RK
Q01974	4920	ROR2	-0.0415172	0.189573	0.209996	9932	RK
P54760	2050	EPHB4	-0.0850296	0.0113621	0.0140727	9932	RK
P21860	2065	ERBB3	-0.0954769	0.000409966	0.000563334	9932	RK
P29317	1969	EPHA2	-0.118149	0.000725116	0.000979711	9932	RK
P11362	2260	FGFR1	-0.174909	0.0916747	0.105079	9932	RK
P16234	5156	PDGFRA	-0.211918	3.1924e-05	4.67241e-05	9932	RK
P08069	3480	IGF1R	-0.23382	9.62489e-07	1.53516e-06	9932	RK
P08922	6098	ROS1	-0.235182	1.20124e-05	1.80331e-05	9932	RK
Q16832	4921	DDR2	-0.393088	1.94088e-09	3.60652e-09	9932	RK
P07333	1436	CSF1R	-0.407362	1.01624e-10	2.01382e-10	9932	RK
Q01973	4919	ROR1	-0.459073	1.72249e-15	4.4378e-15	9932	RK
P30530	558	UFO	-0.480166	6.36512e-18	1.8956e-17	9932	RK
P09619	5159	PDGFRB	-0.503906	9.3104e-23	3.84666e-22	9932	RK
P35916	2324	FLT4	-0.531288	6.57203e-12	1.38939e-11	9932	RK
P10721	3815	KIT	-0.690163	4.54052e-18	1.36367e-17	9932	RK
Q13873	659	BMPR2	-0.792314	2.22898e-31	2.44082e-30	9932	RK
P35590	7075	TIE1	-0.854282	1.90432e-24	9.01083e-24	9932	RK
Q6ZMQ8	9625	AATK	-0.879111	4.09153e-13	9.21476e-13	9932	RK
P37023	94	ACVL1	-0.998055	2.0229e-30	1.87246e-29	9932	RK
P37173	7048	TGFBR2	-1.04579	5.52032e-36	4.18533e-34	9932	RK
Q02763	7010	TEK	-1.48161	1.58167e-36	2.81845e-34	9932	RK

## Sheet: LUSCC
UNIPROT	Entrez	symbol	log2ratio	wtest_p	FDR	The number of tests	RK
P08069	3480	IGF1R	0.847044	9.3604e-21	2.69402e-20	10531	RK
P00533	1956	EGFR	0.835997	1.80959e-15	3.96686e-15	10531	RK
Q08345	780	DDR1	0.794163	3.47878e-24	1.23642e-23	10531	RK
Q16620	4915	NTRK2	0.775368	7.58418e-05	0.000103004	10531	RK
Q13308	5754	PTK7	0.684913	1.30584e-23	4.45764e-23	10531	RK
P54753	2049	EPHB3	0.654637	2.10548e-16	4.84545e-16	10531	RK
P29323	2048	EPHB2	0.627506	1.88914e-14	3.92398e-14	10531	RK
Q04771	90	ACVR1	0.585324	1.04049e-20	2.9873e-20	10531	RK
P17948	2321	FLT1	0.534762	9.36536e-15	1.97926e-14	10531	RK
P54764	2043	EPHA4	0.392086	9.17834e-06	1.30266e-05	10531	RK
P29317	1969	EPHA2	0.356859	3.44093e-05	4.76169e-05	10531	RK
P21802	2263	FGFR2	0.352087	0.000236605	0.000312948	10531	RK
P21709	2041	EPHA1	0.306297	2.28161e-06	3.327e-06	10531	RK
P36896	91	ACV1B	0.279388	6.07215e-05	8.28743e-05	10531	RK
Q01974	4920	ROR2	0.261208	0.000292036	0.000384237	10531	RK
P08581	4233	MET	0.259415	0.0175901	0.0208512	10531	RK
P36897	7046	TGFBR1	0.249574	1.47373e-07	2.26368e-07	10531	RK
P04626	2064	ERBB2	0.156635	0.00331856	0.00411635	10531	RK
Q12866	10461	MERTK	0.146711	0.0134085	0.0159988	10531	RK
P54760	2050	EPHB4	0.0484398	0.86037	0.87012	10531	RK
P06213	3643	INSR	0.0297601	0.135307	0.149881	10531	RK
Q04912	4486	MST1R	-0.148358	0.0089515	0.0108081	10531	RK
P16234	5156	PDGFRA	-0.183008	0.000474883	0.000616949	10531	RK
P07333	1436	CSF1R	-0.226782	9.94107e-07	1.46974e-06	10531	RK
Q8IWU2	22853	LMTK2	-0.308557	9.70159e-15	2.04827e-14	10531	RK
P11362	2260	FGFR1	-0.391855	1.64982e-11	3.02529e-11	10531	RK
Q16832	4921	DDR2	-0.447184	1.2563e-13	2.52002e-13	10531	RK
P21860	2065	ERBB3	-0.479274	2.01695e-15	4.41132e-15	10531	RK
Q13873	659	BMPR2	-0.580189	4.74741e-27	2.14386e-26	10531	RK
P09619	5159	PDGFRB	-0.590718	1.25835e-20	3.60003e-20	10531	RK
P35916	2324	FLT4	-0.680049	4.39748e-18	1.09765e-17	10531	RK
P08922	6098	ROS1	-0.720613	3.22504e-12	6.08109e-12	10531	RK
P30530	558	UFO	-0.725009	1.2198e-23	4.18219e-23	10531	RK
Q01973	4919	ROR1	-1.15319	3.10766e-28	1.59877e-27	10531	RK
P37023	94	ACVL1	-1.17453	3.74634e-32	3.47908e-31	10531	RK
P35590	7075	TIE1	-1.1792	1.56134e-33	2.04508e-32	10531	RK
P10721	3815	KIT	-1.24715	1.78613e-27	8.48815e-27	10531	RK
Q6ZMQ8	9625	AATK	-1.36657	1.20718e-24	4.44815e-24	10531	RK
P37173	7048	TGFBR2	-1.60492	1.63343e-35	1.41039e-33	10531	RK
Q02763	7010	TEK	-1.99027	7.37436e-35	1.9611e-33	10531	RK

## Sheet: OV
UNIPROT	Entrez	symbol	log2ratio	wtest_p	FDR	The number of tests	RK
Q13308	5754	PTK7	0.295623	0.010879	0.0267749	8491	RK
Q04912	4486	MST1R	0.108974	0.838938	0.889205	8491	RK
P21860	2065	ERBB3	0.108017	0.429769	0.542547	8491	RK
Q08345	780	DDR1	0.0675548	0.976259	0.984257	8491	RK
P54753	2049	EPHB3	0.0630172	0.801946	0.86	8491	RK
P08069	3480	IGF1R	0.0554541	0.93562	0.956114	8491	RK
P21709	2041	EPHA1	0.0422847	0.898449	0.933128	8491	RK
P29323	2048	EPHB2	0.0223329	0.976259	0.984257	8491	RK
P29317	1969	EPHA2	0.00753811	0.717826	0.795077	8491	RK
P36897	7046	TGFBR1	-0.0339116	0.821729	0.876215	8491	RK
P04626	2064	ERBB2	-0.0818005	0.0721257	0.129448	8491	RK
Q04771	90	ACVR1	-0.0886556	0.232231	0.332637	8491	RK
P54760	2050	EPHB4	-0.153671	0.317592	0.427322	8491	RK
Q01973	4919	ROR1	-0.165191	0.4576	0.568801	8491	RK
Q13873	659	BMPR2	-0.176949	0.0392872	0.078267	8491	RK
Q01974	4920	ROR2	-0.206071	0.116706	0.190129	8491	RK
Q8IWU2	22853	LMTK2	-0.233857	0.118372	0.192621	8491	RK
P21802	2263	FGFR2	-0.275415	0.141377	0.223585	8491	RK
P06213	3643	INSR	-0.317712	0.00194019	0.00628064	8491	RK
P17948	2321	FLT1	-0.331762	0.0321105	0.0662094	8491	RK
Q15303	2066	ERBB4	-0.338198	0.28473	0.391711	8491	RK
P11362	2260	FGFR1	-0.413087	0.00349266	0.0103404	8491	RK
P30530	558	UFO	-0.509818	0.00526416	0.0146215	8491	RK
P07333	1436	CSF1R	-0.519783	3.65825e-05	0.000223555	8491	RK
P00533	1956	EGFR	-0.672731	5.94394e-08	1.4932e-06	8491	RK
P09619	5159	PDGFRB	-0.781879	1.66402e-07	3.19666e-06	8491	RK
Q16832	4921	DDR2	-0.885913	1.92309e-06	2.07748e-05	8491	RK
Q9UM73	238	ALK	-0.906262	0.000910298	0.00333593	8491	RK
P16234	5156	PDGFRA	-0.927505	3.44393e-07	5.61275e-06	8491	RK

## Sheet: PCJHU
UNIPROT	Entrez	symbol	log2ratio	wtest_p	FDR	The number of tests	RK
Q13308	5754	PTK7	0.716099	7.68067e-19	9.07219e-18	8469	RK
P29317	1969	EPHA2	0.71377	5.80635e-12	2.56534e-11	8469	RK
O15146	4593	MUSK	0.666051	0.000126091	0.000245485	8469	RK
P08581	4233	MET	0.626445	9.79105e-12	4.21129e-11	8469	RK
P09619	5159	PDGFRB	0.50071	4.52572e-16	3.46236e-15	8469	RK
Q16832	4921	DDR2	0.493887	1.55366e-07	4.25548e-07	8469	RK
Q01974	4920	ROR2	0.471851	1.14484e-08	3.51293e-08	8469	RK
P04626	2064	ERBB2	0.465765	3.10806e-09	1.01198e-08	8469	RK
P16234	5156	PDGFRA	0.433835	2.79425e-05	5.86044e-05	8469	RK
P07333	1436	CSF1R	0.430535	3.10806e-09	1.01198e-08	8469	RK
Q04912	4486	MST1R	0.42249	2.40609e-06	5.76114e-06	8469	RK
Q04771	90	ACVR1	0.411541	3.93804e-05	8.13645e-05	8469	RK
P17948	2321	FLT1	0.391	6.92067e-08	1.96155e-07	8469	RK
P54760	2050	EPHB4	0.160111	0.0214299	0.030559	8469	RK
P00533	1956	EGFR	0.149776	0.0745951	0.0971618	8469	RK
P29323	2048	EPHB2	0.0827431	0.332716	0.379703	8469	RK
P37173	7048	TGFBR2	0.0525456	0.258167	0.302075	8469	RK
P36897	7046	TGFBR1	0.0386607	0.378072	0.425614	8469	RK
P21860	2065	ERBB3	0.0194731	0.527144	0.573165	8469	RK
Q08345	780	DDR1	0.0141245	0.822887	0.847093	8469	RK
Q8IWU2	22853	LMTK2	-0.0433334	0.206965	0.247709	8469	RK
P08069	3480	IGF1R	-0.0661875	0.269901	0.314544	8469	RK
P27037	92	AVR2A	-0.127883	0.626722	0.667871	8469	RK
P54753	2049	EPHB3	-0.345917	0.0011999	0.00205541	8469	RK
P06213	3643	INSR	-0.564673	4.62173e-13	2.33124e-12	8469	RK

## Sheet: RCC
UNIPROT	Entrez	symbol	log2ratio	wtest_p	FDR	The number of tests	RK
P17948	2321	FLT1	1.47585	2.81027e-28	3.42747e-27	8452	RK
P00533	1956	EGFR	1.27669	1.8095e-28	2.36017e-27	8452	RK
P08581	4233	MET	1.2603	1.41466e-25	1.02369e-24	8452	RK
P07333	1436	CSF1R	1.08135	3.33673e-24	2.04362e-23	8452	RK
P35916	2324	FLT4	0.958729	7.56046e-15	1.99345e-14	8452	RK
P36897	7046	TGFBR1	0.765633	3.21762e-16	9.29118e-16	8452	RK
P29317	1969	EPHA2	0.565935	1.27872e-08	2.30836e-08	8452	RK
P06213	3643	INSR	0.464273	6.97145e-11	1.44348e-10	8452	RK
P21860	2065	ERBB3	0.393562	5.3375e-08	9.30923e-08	8452	RK
Q15375	2045	EPHA7	0.177758	0.0447228	0.0530001	8452	RK
Q13873	659	BMPR2	0.134477	0.000704716	0.000957136	8452	RK
Q8IWU2	22853	LMTK2	0.0583082	0.726372	0.749334	8452	RK
Q08345	780	DDR1	0.0325071	0.276404	0.302612	8452	RK
P37173	7048	TGFBR2	-0.000982679	0.856988	0.872262	8452	RK
P08069	3480	IGF1R	-0.192338	0.0005018	0.000688063	8452	RK
P09619	5159	PDGFRB	-0.219845	0.000257995	0.000360783	8452	RK
Q04771	90	ACVR1	-0.282257	1.08787e-06	1.76039e-06	8452	RK
P54760	2050	EPHB4	-0.386546	7.28968e-10	1.4272e-09	8452	RK
Q13308	5754	PTK7	-0.5552	2.86887e-12	6.43687e-12	8452	RK
P04626	2064	ERBB2	-0.895471	6.9918e-32	3.5815e-30	8452	RK

## Sheet: UCEC
UNIPROT	Entrez	symbol	log2ratio	wtest_p	FDR	The number of tests	RK
Q15303	2066	ERBB4	1.26188	7.47258e-11	4.03024e-10	9611	RK
Q15375	2045	EPHA7	0.743593	0.000492104	0.000867501	9611	RK
P04626	2064	ERBB2	0.685305	3.60624e-09	1.41989e-08	9611	RK
P21709	2041	EPHA1	0.683104	1.66649e-11	1.03734e-10	9611	RK
P08581	4233	MET	0.432128	5.19512e-05	0.000104962	9611	RK
P21860	2065	ERBB3	0.42395	2.4385e-05	5.16905e-05	9611	RK
Q08345	780	DDR1	0.395209	1.9451e-09	8.0858e-09	9611	RK
Q8IWU2	22853	LMTK2	0.352049	6.80538e-08	2.13329e-07	9611	RK
Q04912	4486	MST1R	0.338077	0.00138369	0.00228341	9611	RK
P21802	2263	FGFR2	0.285099	0.142579	0.173393	9611	RK
P54753	2049	EPHB3	0.280918	0.655245	0.69128	9611	RK
P29317	1969	EPHA2	0.174538	0.126173	0.15497	9611	RK
P29323	2048	EPHB2	0.0998884	0.245367	0.284535	9611	RK
P54764	2043	EPHA4	-0.0288267	0.638565	0.675983	9611	RK
P08069	3480	IGF1R	-0.0350537	0.959718	0.965343	9611	RK
Q04771	90	ACVR1	-0.131963	0.128678	0.157806	9611	RK
P11362	2260	FGFR1	-0.138466	0.113673	0.140914	9611	RK
P54760	2050	EPHB4	-0.214732	0.00209148	0.00336648	9611	RK
P00533	1956	EGFR	-0.218626	0.0750942	0.0960258	9611	RK
Q13308	5754	PTK7	-0.221832	0.237254	0.275892	9611	RK
P17948	2321	FLT1	-0.237911	0.014748	0.0211053	9611	RK
P37173	7048	TGFBR2	-0.270531	0.00240484	0.00383681	9611	RK
P06213	3643	INSR	-0.321228	0.000253426	0.000465002	9611	RK
P07333	1436	CSF1R	-0.392753	3.60814e-06	8.63704e-06	9611	RK
Q01974	4920	ROR2	-0.473445	1.55019e-05	3.38997e-05	9611	RK
P35590	7075	TIE1	-0.686956	4.79074e-05	9.7303e-05	9611	RK
Q16832	4921	DDR2	-1.18509	5.48982e-14	6.29717e-13	9611	RK
P09619	5159	PDGFRB	-1.26262	1.73654e-19	2.8288e-17	9611	RK
P16234	5156	PDGFRA	-1.95274	2.97935e-15	4.97993e-14	9611	RK
