# Supplementary material for: Leveraging Quantitative Proteomics and Extracellular Vesicle Data to Uncover Druggable Receptor Kinases Across Cancers
Source: J Extracell Vesicles. 2026 Apr 14;15(4):e70275. doi: 10.1002/jev2.70275 (PMC13077551; doi:10.1002/jev2.70275)
Supplement: Supplementary file 2 — Supplementary Material: jev270275‐sup‐0002‐SuppMat.xlsx [file JEV2-15-e70275-s002.xlsx]

## Sheet: brain cancer
cancer_type	symbol	Association score (globalScore)	europepmc	Novelty Score
brain cancer	ACVR1	0.520048	0.327379	0
brain cancer	PDGFRA	0.518901	0.110867	0.02
brain cancer	EGFR	0.508895	0.426844	0.039
brain cancer	ERBB4	0.428093	0.104426	0.058
brain cancer	MET	0.426387	0.132159	0.077
brain cancer	KIT	0.423884	0.137069	0.097
brain cancer	KDR	0.418357	0.212435	0.116
brain cancer	FGFR1	0.417307	0.133392	0.135
brain cancer	ALK	0.417144	0.0557438	0.154
brain cancer	RET	0.406273	0.0381223	0.174
brain cancer	FLT4	0.375938	No data	0.193
brain cancer	TGFBR2	0.367013	No data	0.212
brain cancer	PDGFRB	0.355333	0.164553	0.231
brain cancer	NTRK1	0.353661	0.168648	0.25
brain cancer	FGFR3	0.351546	0.0424242	0.27
brain cancer	ROS1	0.347665	0.0389464	0.289
brain cancer	ERBB3	0.34754	0.0243172	0.308
brain cancer	ACVR1B	0.346481	No data	0.347
brain cancer	ACVR2A	0.346481	No data	0.347
brain cancer	FGFR2	0.342272	0.0303965	0.366
brain cancer	FGFR4	0.342095	0.0173091	0.385
brain cancer	NTRK3	0.335158	0.099725	0.404
brain cancer	DDR2	0.332574	No data	0.424
brain cancer	NTRK2	0.330597	0.133414	0.443
brain cancer	ERBB2	0.3085	0.215932	0.462
brain cancer	FLT3	0.306124	0.0182379	0.481
brain cancer	BMPR1A	0.277185	No data	0.5
brain cancer	EPHA3	0.255277	0.140415	0.52
brain cancer	EPHA7	0.253571	No data	0.539
brain cancer	CSF1R	0.239358	No data	0.558
brain cancer	FLT1	0.118522	0.0303965	0.577
brain cancer	EPHA2	0.11118	0.0424505	0.597
brain cancer	EPHB4	0.0928785	No data	0.616
brain cancer	EPHB6	0.0928043	No data	0.635
brain cancer	EPHB2	0.0927972	0.0588972	0.654
brain cancer	EPHB1	0.0925861	No data	0.674
brain cancer	EPHA5	0.0903444	No data	0.693
brain cancer	EPHA1	0.0902185	0.0212776	0.712
brain cancer	TEK	0.0899414	0.0121586	0.75
brain cancer	EPHA8	0.0899414	0.0121586	0.75
brain cancer	EPHA4	0.0895718	No data	0.827
brain cancer	EPHA6	0.0895718	No data	0.827
brain cancer	EPHB3	0.0895718	No data	0.827
brain cancer	EPHA10	0.0895718	No data	0.827
brain cancer	IGF1R	0.0415102	0.149762	0.847
brain cancer	TGFBR1	0.0157071	0.129185	0.866
brain cancer	STYK1	0.0156992	0.0607931	0.885
brain cancer	TYRO3	0.0117711	0.0121586	0.904
brain cancer	DDR1	0.00891098	0.0732894	0.924
brain cancer	AXL	0.00822396	0.067639	0.943
brain cancer	BMPR1B	0.00631854	No data	0.962
brain cancer	INSR	0.00598781	0.0492475	0.981
brain cancer	MERTK	0.00569351	0.0226285	1

## Sheet: breast cancer
cancer_type	symbol	Association score (globalScore)	europepmc	Novelty Score
breast cancer	ERBB2	0.8604	0.999686	0
breast cancer	FGFR2	0.760885	0.956994	0.015
breast cancer	EGFR	0.748234	0.995155	0.03
breast cancer	ERBB4	0.732295	0.935468	0.045
breast cancer	NTRK3	0.686936	0.795332	0.06
breast cancer	RET	0.598481	0.943643	0.075
breast cancer	FGFR4	0.587687	0.94032	0.09
breast cancer	NTRK2	0.579672	0.910425	0.105
breast cancer	TGFBR2	0.579299	0.909053	0.12
breast cancer	ERBB3	0.575206	0.978919	0.135
breast cancer	BMPR1A	0.55495	0.41278	0.15
breast cancer	MET	0.55021	0.969651	0.165
breast cancer	FGFR1	0.549323	0.972723	0.18
breast cancer	DDR2	0.548085	0.877964	0.195
breast cancer	ACVR1	0.546705	0.46222	0.209
breast cancer	KDR	0.546388	0.939545	0.224
breast cancer	KIT	0.542049	0.939844	0.239
breast cancer	ACVR1B	0.530637	0.101464	0.254
breast cancer	PDGFRB	0.529272	0.946177	0.269
breast cancer	FLT3	0.528062	0.797579	0.284
breast cancer	FLT4	0.52425	0.513096	0.299
breast cancer	PDGFRA	0.522401	0.824788	0.314
breast cancer	NTRK1	0.477847	0.889303	0.329
breast cancer	ALK	0.475906	0.923616	0.344
breast cancer	FGFR3	0.461127	0.90034	0.359
breast cancer	ROS1	0.457196	0.676014	0.374
breast cancer	ACVR2A	0.425181	0.106814	0.389
breast cancer	FLT1	0.400301	0.920113	0.403
breast cancer	EPHA3	0.336133	0.776154	0.418
breast cancer	CSF1R	0.333	0.872985	0.433
breast cancer	EPHA5	0.325292	0.443644	0.448
breast cancer	EPHA7	0.318674	0.358424	0.463
breast cancer	EPHA2	0.150581	0.958153	0.478
breast cancer	IGF1R	0.148654	0.980617	0.493
breast cancer	EPHB2	0.139507	0.922834	0.508
breast cancer	EPHB6	0.135532	0.865936	0.523
breast cancer	EPHA10	0.135303	0.858392	0.538
breast cancer	ROR1	0.134661	0.955557	0.553
breast cancer	EPHA4	0.133445	0.797256	0.568
breast cancer	EPHB4	0.130942	0.690112	0.583
breast cancer	INSR	0.127771	0.842853	0.598
breast cancer	AXL	0.12751	0.972727	0.612
breast cancer	TYRO3	0.125156	0.208896	0.627
breast cancer	TEK	0.123838	0.387058	0.642
breast cancer	EPHA1	0.122175	0.426486	0.657
breast cancer	MST1R	0.120798	0.943191	0.672
breast cancer	EPHB1	0.117866	0.284733	0.687
breast cancer	EPHA8	0.11716	0.261517	0.702
breast cancer	EPHB3	0.116587	0.242661	0.717
breast cancer	EPHA6	0.116024	0.224146	0.732
breast cancer	DDR1	0.115776	0.938127	0.747
breast cancer	PTK7	0.115282	0.948153	0.762
breast cancer	TGFBR1	0.115033	0.868249	0.777
breast cancer	ROR2	0.106212	0.873554	0.792
breast cancer	MERTK	0.10116	0.817631	0.806
breast cancer	BMPR1B	0.0974925	0.696195	0.821
breast cancer	LMTK3	0.0936802	0.770484	0.836
breast cancer	ACVR1C	0.0430467	0.307713	0.851
breast cancer	STYK1	0.0361632	0.297428	0.866
breast cancer	ACVRL1	0.0354459	0.283959	0.881
breast cancer	AATK	0.0315015	0.259088	0.896
breast cancer	BMPR2	0.0259005	0.213022	0.911
breast cancer	TIE1	0.0204523	0.160212	0.926
breast cancer	ACVR2B	0.0199607	0.164169	0.941
breast cancer	MUSK	0.015484	0.12735	0.956
breast cancer	RYK	0.0131375	0.108051	0.971
breast cancer	AMHR2	0.00633825	0.0521297	0.986
breast cancer	INSRR	0.00147832	0.0121586	1

## Sheet: clear cell renal carcinoma
cancer_type	symbol	Association score (globalScore)	europepmc	Novelty Score
clear cell renal carcinoma	FLT4	0.479696	0.034956	0
clear cell renal carcinoma	KDR	0.469486	0.177336	0.019
clear cell renal carcinoma	KIT	0.4685	0.26619	0.038
clear cell renal carcinoma	PDGFRB	0.465866	0.0978833	0.056
clear cell renal carcinoma	PDGFRA	0.454027	0.0683922	0.075
clear cell renal carcinoma	RET	0.451963	0.0759913	0.093
clear cell renal carcinoma	FLT3	0.451098	No data	0.112
clear cell renal carcinoma	CSF1R	0.429666	0.111538	0.13
clear cell renal carcinoma	FGFR3	0.416744	0.0607931	0.149
clear cell renal carcinoma	FGFR1	0.415714	0.0697432	0.167
clear cell renal carcinoma	FLT1	0.40085	0.112368	0.186
clear cell renal carcinoma	INSR	0.347342	0.0732894	0.204
clear cell renal carcinoma	ERBB4	0.332647	No data	0.223
clear cell renal carcinoma	MET	0.330076	0.107095	0.241
clear cell renal carcinoma	TGFBR2	0.307638	0.071263	0.26
clear cell renal carcinoma	ERBB2	0.301382	0.394234	0.278
clear cell renal carcinoma	EGFR	0.301345	0.142972	0.297
clear cell renal carcinoma	ERBB3	0.295869	0.0151983	0.315
clear cell renal carcinoma	FGFR2	0.2803	0.08509	0.334
clear cell renal carcinoma	NTRK2	0.280059	No data	0.352
clear cell renal carcinoma	ALK	0.279864	0.08815	0.371
clear cell renal carcinoma	NTRK1	0.279802	0.0861021	0.389
clear cell renal carcinoma	FGFR4	0.278427	0.0408665	0.408
clear cell renal carcinoma	DDR2	0.277185	No data	0.538
clear cell renal carcinoma	ACVR1	0.277185	No data	0.538
clear cell renal carcinoma	ACVR1B	0.277185	No data	0.538
clear cell renal carcinoma	BMPR1A	0.277185	No data	0.538
clear cell renal carcinoma	ROS1	0.277185	No data	0.538
clear cell renal carcinoma	NTRK3	0.277185	No data	0.538
clear cell renal carcinoma	ACVR2A	0.277185	No data	0.538
clear cell renal carcinoma	EPHA3	0.208608	0.088741	0.556
clear cell renal carcinoma	EPHA7	0.20409	0.0607931	0.575
clear cell renal carcinoma	EPHA2	0.0784382	0.148774	0.593
clear cell renal carcinoma	EPHB2	0.0766452	0.0897884	0.612
clear cell renal carcinoma	TEK	0.0765793	0.0876179	0.63
clear cell renal carcinoma	EPHA1	0.0761662	0.0740291	0.649
clear cell renal carcinoma	EPHA4	0.0758563	0.0638327	0.667
clear cell renal carcinoma	EPHA8	0.0751171	0.0395155	0.686
clear cell renal carcinoma	EPHA5	0.0743779	0.0151983	0.704
clear cell renal carcinoma	EPHA6	0.073916	No data	0.815
clear cell renal carcinoma	EPHB1	0.073916	No data	0.815
clear cell renal carcinoma	EPHB6	0.073916	No data	0.815
clear cell renal carcinoma	EPHA10	0.073916	No data	0.815
clear cell renal carcinoma	EPHB3	0.073916	No data	0.815
clear cell renal carcinoma	EPHB4	0.073916	No data	0.815
clear cell renal carcinoma	BMPR1B	0.0320987	0.0659436	0.834
clear cell renal carcinoma	AXL	0.0269045	0.127475	0.852
clear cell renal carcinoma	IGF1R	0.0188215	0.1548	0.871
clear cell renal carcinoma	DDR1	0.00958854	0.0788621	0.889
clear cell renal carcinoma	TYRO3	0.00630629	No data	0.908
clear cell renal carcinoma	PTK7	0.0049688	0.0408665	0.926
clear cell renal carcinoma	MST1R	0.00443496	0.0364758	0.945
clear cell renal carcinoma	ACVR2B	0.00395245	0.0325074	0.963
clear cell renal carcinoma	ACVRL1	0.0036958	0.0303965	0.982
clear cell renal carcinoma	ROR2	0.0018479	0.0151983	1

## Sheet: colon cancer
cancer_type	symbol	Association score (globalScore)	europepmc	Novelty Score
colon cancer	FGFR3	0.650298	0.0722508	0
colon cancer	FLT4	0.551937	0.110041	0.019
colon cancer	KDR	0.5435	0.242058	0.038
colon cancer	TGFBR2	0.520224	0.111098	0.056
colon cancer	ERBB2	0.510386	0.585635	0.075
colon cancer	NTRK1	0.505499	0.622986	0.093
colon cancer	ACVR2A	0.505015	0.0227974	0.112
colon cancer	FGFR4	0.450993	0.212973	0.13
colon cancer	EGFR	0.419763	0.598007	0.149
colon cancer	PDGFRA	0.416388	0.0736694	0.167
colon cancer	ERBB3	0.413401	0.565231	0.186
colon cancer	FGFR1	0.408538	0.132887	0.204
colon cancer	FGFR2	0.399585	0.0173091	0.223
colon cancer	KIT	0.399212	0.160665	0.241
colon cancer	ERBB4	0.398313	0.0688363	0.26
colon cancer	BMPR1A	0.394732	No data	0.278
colon cancer	MET	0.393882	0.27907	0.297
colon cancer	ACVR1B	0.392226	No data	0.315
colon cancer	ALK	0.390196	0.0449917	0.334
colon cancer	RET	0.388625	0.231914	0.352
colon cancer	DDR2	0.388237	0.203146	0.371
colon cancer	ROS1	0.386971	0.0334362	0.389
colon cancer	NTRK3	0.380413	0.0608573	0.408
colon cancer	NTRK2	0.379902	0.044075	0.426
colon cancer	PDGFRB	0.369873	0.192705	0.445
colon cancer	FLT3	0.369423	0.079264	0.463
colon cancer	ACVR1	0.347405	0.0303965	0.482
colon cancer	CSF1R	0.250118	0.101634	0.5
colon cancer	EPHA7	0.24227	0.0334362	0.519
colon cancer	EPHA3	0.242177	0.0303965	0.538
colon cancer	ACVR2B	0.149188	No data	0.556
colon cancer	FLT1	0.133584	0.14218	0.575
colon cancer	DDR1	0.100705	0.828256	0.593
colon cancer	EPHA2	0.0790273	0.168154	0.612
colon cancer	TEK	0.0789586	0.165894	0.63
colon cancer	EPHB3	0.0474397	0.390173	0.649
colon cancer	EPHB2	0.0408786	0.336211	0.667
colon cancer	IGF1R	0.0301997	0.248381	0.686
colon cancer	PTK7	0.0209486	0.172294	0.704
colon cancer	TGFBR1	0.012464	0.102511	0.723
colon cancer	INSR	0.0107165	0.088139	0.741
colon cancer	EPHA8	0.00975484	0.0802299	0.76
colon cancer	MST1R	0.00903417	0.0743027	0.778
colon cancer	AXL	0.00901631	0.0741557	0.797
colon cancer	EPHB4	0.0085954	0.0706939	0.815
colon cancer	EPHB1	0.00794597	0.0653526	0.834
colon cancer	TYRO3	0.0073916	0.0607931	0.852
colon cancer	MERTK	0.00469428	0.0386087	0.871
colon cancer	ROR2	0.00425017	0.034956	0.889
colon cancer	LMTK3	0.0036958	0.0303965	0.963
colon cancer	AATK	0.0036958	0.0303965	0.963
colon cancer	ROR1	0.0036958	0.0303965	0.963
colon cancer	ROR1	0.0036958	0.0303965	0.963
colon cancer	BMPR2	0.00295664	0.0243172	0.982
colon cancer	AMHR2	0.00221748	0.0182379	1

## Sheet: hepatocellular carcinoma
cancer_type	symbol	Association score (globalScore)	europepmc	Novelty Score
hepatocellular carcinoma	EPHA6	0.073916	No data	0.769
hepatocellular carcinoma	MET	0.776023	0.989532	0
hepatocellular carcinoma	EGFR	0.435723	0.988985	0.232
hepatocellular carcinoma	IGF1R	0.204741	0.976188	0.479
hepatocellular carcinoma	FGFR4	0.448878	0.965491	0.189
hepatocellular carcinoma	AXL	0.126616	0.957657	0.522
hepatocellular carcinoma	ERBB2	0.319547	0.941447	0.406
hepatocellular carcinoma	EPHB2	0.135001	0.937039	0.493
hepatocellular carcinoma	PDGFRA	0.495199	0.914279	0.131
hepatocellular carcinoma	EPHA2	0.39847	0.909641	0.276
hepatocellular carcinoma	ERBB3	0.380842	0.905978	0.305
hepatocellular carcinoma	DDR1	0.109331	0.89921	0.566
hepatocellular carcinoma	KDR	0.622808	0.887056	0.015
hepatocellular carcinoma	ALK	0.380615	0.886933	0.319
hepatocellular carcinoma	TGFBR1	0.131725	0.877173	0.508
hepatocellular carcinoma	FGFR2	0.551401	0.868779	0.029
hepatocellular carcinoma	NTRK2	0.353333	0.854947	0.363
hepatocellular carcinoma	DDR2	0.459113	0.850489	0.174
hepatocellular carcinoma	FGFR3	0.483504	0.846869	0.16
hepatocellular carcinoma	MERTK	0.111033	0.837212	0.551
hepatocellular carcinoma	FGFR1	0.500446	0.829423	0.102
hepatocellular carcinoma	PDGFRB	0.502341	0.811887	0.087
hepatocellular carcinoma	EPHA1	0.115348	0.78032	0.537
hepatocellular carcinoma	KIT	0.51324	0.772477	0.073
hepatocellular carcinoma	TGFBR2	0.361523	0.771498	0.348
hepatocellular carcinoma	PTK7	0.0935077	0.769065	0.609
hepatocellular carcinoma	ROR1	0.091342	0.751253	0.624
hepatocellular carcinoma	CSF1R	0.423902	0.739333	0.247
hepatocellular carcinoma	EPHB4	0.10366	0.700581	0.58
hepatocellular carcinoma	NTRK3	0.345996	0.681173	0.392
hepatocellular carcinoma	EPHA3	0.260613	0.6782	0.45
hepatocellular carcinoma	ACVR2A	0.490765	0.674669	0.145
hepatocellular carcinoma	EPHA5	0.0966791	0.643166	0.595
hepatocellular carcinoma	STYK1	0.0755664	0.621505	0.74
hepatocellular carcinoma	INSR	0.0888909	0.492652	0.638
hepatocellular carcinoma	ROR2	0.0597753	0.491629	0.783
hepatocellular carcinoma	FLT1	0.437365	0.470513	0.218
hepatocellular carcinoma	RET	0.523765	0.452073	0.058
hepatocellular carcinoma	NTRK1	0.445268	0.442497	0.203
hepatocellular carcinoma	FLT3	0.495799	0.365124	0.116
hepatocellular carcinoma	MST1R	0.0474971	0.321022	0.798
hepatocellular carcinoma	TEK	0.380966	0.318604	0.29
hepatocellular carcinoma	ERBB4	0.398477	0.317965	0.261
hepatocellular carcinoma	EPHA4	0.0828373	0.293497	0.653
hepatocellular carcinoma	EPHA7	0.232512	0.290013	0.464
hepatocellular carcinoma	MUSK	0.0347688	0.285961	0.812
hepatocellular carcinoma	LMTK2	0.0328721	0.27036	0.827
hepatocellular carcinoma	BMPR1A	0.284515	0.241143	0.421
hepatocellular carcinoma	ROS1	0.361893	0.241015	0.334
hepatocellular carcinoma	EPHB6	0.0807705	0.225503	0.667
hepatocellular carcinoma	TYRO3	0.0259397	0.213344	0.841
hepatocellular carcinoma	FLT4	0.527662	0.213022	0.044
hepatocellular carcinoma	ACVRL1	0.078993	0.167028	0.682
hepatocellular carcinoma	EPHB1	0.0779951	0.134197	0.696
hepatocellular carcinoma	ACVR1	0.349834	0.110289	0.377
hepatocellular carcinoma	LMTK3	0.0131919	0.108499	0.87
hepatocellular carcinoma	ACVR1C	0.0124323	0.102251	0.899
hepatocellular carcinoma	TIE1	0.0112634	0.0926369	0.928
hepatocellular carcinoma	ACVR2B	0.0109538	0.090091	0.943
hepatocellular carcinoma	BMPR1B	0.0129296	0.0866165	0.885
hepatocellular carcinoma	EPHA8	0.0765254	0.0858471	0.711
hepatocellular carcinoma	BMPR2	0.00948669	0.0780244	0.957
hepatocellular carcinoma	INSRR	0.00535891	0.044075	0.972
hepatocellular carcinoma	ACVR1B	0.278514	0.0437228	0.435
hepatocellular carcinoma	EPHA10	0.0762437	0.0379957	0.725
hepatocellular carcinoma	EPHB3	0.0748399	0.0303965	0.754
hepatocellular carcinoma	AATK	0.00332622	0.0273569	0.986
hepatocellular carcinoma	LTK	0.0222971	0.0273569	0.856
hepatocellular carcinoma	AMHR2	0.0115073	0.0243172	0.914
hepatocellular carcinoma	RYK	0.0018479	0.0151983	1

## Sheet: lung adenocarcinoma
cancer_type	symbol	Association score (globalScore)	europepmc	Novelty Score
lung adenocarcinoma	EGFR	0.82927	0.994696	0
lung adenocarcinoma	ALK	0.769869	0.910629	0.017
lung adenocarcinoma	ERBB2	0.756766	0.883761	0.033
lung adenocarcinoma	ROS1	0.754505	0.446713	0.049
lung adenocarcinoma	MET	0.715195	0.808307	0.065
lung adenocarcinoma	RET	0.686272	0.422871	0.081
lung adenocarcinoma	ERBB4	0.582893	0.150639	0.097
lung adenocarcinoma	NTRK1	0.551348	0.203786	0.113
lung adenocarcinoma	FGFR2	0.457035	0.300914	0.13
lung adenocarcinoma	FGFR3	0.45183	0.745167	0.146
lung adenocarcinoma	KDR	0.448362	0.362356	0.162
lung adenocarcinoma	IGF1R	0.400508	0.579563	0.178
lung adenocarcinoma	NTRK2	0.387587	0.676837	0.194
lung adenocarcinoma	DDR2	0.385522	0.132933	0.21
lung adenocarcinoma	FGFR1	0.380022	0.108001	0.226
lung adenocarcinoma	FLT3	0.377163	0.333896	0.242
lung adenocarcinoma	NTRK3	0.375443	0.657291	0.259
lung adenocarcinoma	PDGFRB	0.369534	0.0705205	0.275
lung adenocarcinoma	ACVR1B	0.361969	0.0535317	0.291
lung adenocarcinoma	PDGFRA	0.337107	0.120772	0.307
lung adenocarcinoma	ACVR1	0.325461	0.0683922	0.323
lung adenocarcinoma	FLT4	0.319899	0.346781	0.339
lung adenocarcinoma	ERBB3	0.306348	0.43867	0.355
lung adenocarcinoma	KIT	0.303113	0.500637	0.371
lung adenocarcinoma	FGFR4	0.302648	0.668836	0.388
lung adenocarcinoma	TGFBR2	0.300164	0.679565	0.404
lung adenocarcinoma	EPHA7	0.296511	0.0416061	0.42
lung adenocarcinoma	ACVR2A	0.282867	0.186939	0.436
lung adenocarcinoma	BMPR1A	0.277554	0.0121586	0.452
lung adenocarcinoma	EPHA3	0.220034	0.0618231	0.468
lung adenocarcinoma	CSF1R	0.202167	0.571692	0.484
lung adenocarcinoma	FLT1	0.20089	0.152983	0.5
lung adenocarcinoma	ROR1	0.0980792	0.784413	0.517
lung adenocarcinoma	EPHB2	0.0936154	0.769952	0.533
lung adenocarcinoma	AXL	0.0846141	0.333274	0.549
lung adenocarcinoma	TGFBR1	0.0792199	0.651553	0.565
lung adenocarcinoma	EPHA5	0.0664013	0.546125	0.581
lung adenocarcinoma	ACVRL1	0.0561911	0.410437	0.597
lung adenocarcinoma	AMHR2	0.0524803	0.431631	0.613
lung adenocarcinoma	DDR1	0.043651	0.359013	0.63
lung adenocarcinoma	TEK	0.0414397	0.258572	0.646
lung adenocarcinoma	EPHB4	0.0389451	0.320308	0.662
lung adenocarcinoma	EPHA1	0.036928	0.303719	0.678
lung adenocarcinoma	EPHA10	0.0367539	0.302287	0.694
lung adenocarcinoma	TIE1	0.0233198	0.0683922	0.71
lung adenocarcinoma	EPHA2	0.0222601	0.183081	0.726
lung adenocarcinoma	PTK7	0.0205177	0.163674	0.742
lung adenocarcinoma	AATK	0.0194148	0.034956	0.759
lung adenocarcinoma	LTK	0.0155018	0.127497	0.775
lung adenocarcinoma	INSR	0.0151925	0.124952	0.791
lung adenocarcinoma	EPHB6	0.0143843	0.118305	0.807
lung adenocarcinoma	MST1R	0.0140012	0.115155	0.823
lung adenocarcinoma	STYK1	0.0135617	0.071263	0.839
lung adenocarcinoma	BMPR2	0.0131289	0.0790783	0.855
lung adenocarcinoma	EPHA4	0.0115082	0.0946503	0.871
lung adenocarcinoma	MERTK	0.0100711	0.0828306	0.888
lung adenocarcinoma	ACVR2B	0.00979387	0.0805508	0.904
lung adenocarcinoma	EPHA8	0.00911651	0.0749798	0.92
lung adenocarcinoma	EPHB1	0.00895348	0.073639	0.936
lung adenocarcinoma	TYRO3	0.0073916	0.0607931	0.952
lung adenocarcinoma	EPHB3	0.00706864	0.0379957	0.968
lung adenocarcinoma	ROR2	0.00147832	0.0121586	1
lung adenocarcinoma	LMTK2	0.00147832	0.0121586	1

## Sheet: pancreatic ductal adenocarcinom
cancer_type	symbol	Association score (globalScore)	europepmc	Novelty Score
PDAC	ERBB4	0.417718	0.0638327	0
PDAC	ACVR1	0.374853	0.136784	0.02
PDAC	TGFBR2	0.371927	0.0772307	0.04
PDAC	NTRK2	0.370611	0.0339197	0.059
PDAC	NTRK3	0.36958	No data	0.118
PDAC	BMPR1A	0.36958	No data	0.118
PDAC	ACVR2A	0.36958	No data	0.118
PDAC	KDR	0.361157	0.122004	0.138
PDAC	FLT4	0.359509	No data	0.157
PDAC	DDR1	0.0132457	0.108941	0.765
PDAC	EGFR	0.289248	0.19988	0.197
PDAC	DDR2	0.280272	No data	0.451
PDAC	EPHA2	0.0487224	0.400723	0.608
PDAC	FGFR1	0.287633	0.0894905	0.255
PDAC	FGFR3	0.287469	0.0773423	0.275
PDAC	FLT3	0.287346	0.0682233	0.295
PDAC	ERBB2	0.287259	0.331437	0.314
PDAC	KIT	0.286812	0.0287078	0.334
PDAC	ALK	0.284201	0.230823	0.353
PDAC	FLT1	0.291229	0.0334362	0.177
PDAC	FGFR4	0.281609	0.145535	0.393
PDAC	ERBB3	0.281503	0.135482	0.412
PDAC	FGFR2	0.28051	0.109392	0.432
PDAC	MET	0.282343	0.138688	0.373
PDAC	NTRK1	0.27982	0.0866798	0.471
PDAC	RET	0.279684	0.082204	0.491
PDAC	ACVR1B	0.278201	0.0334362	0.51
PDAC	ROS1	0.277185	No data	0.53
PDAC	EPHA7	0.207889	No data	0.55
PDAC	CSF1R	0.188617	0.106649	0.569
PDAC	EPHA3	0.188134	No data	0.589
PDAC	MST1R	0.0187048	0.15384	0.667
PDAC	PDGFRA	0.287751	0.0607931	0.236
PDAC	TGFBR1	0.021195	0.154853	0.648
PDAC	PDGFRB	0.288437	0.0742249	0.216
PDAC	EPHB4	0.018479	0.151983	0.687
PDAC	AXL	0.0175826	0.12569	0.706
PDAC	IGF1R	0.0172148	0.138869	0.726
PDAC	EPHB2	0.0137047	0.112716	0.746
PDAC	ROR2	0.0357413	0.293959	0.628
PDAC	BMPR2	0.0113237	0.0182379	0.785
PDAC	EPHB1	0.00966843	0.0697432	0.804
PDAC	ROR1	0.00887772	0.0730159	0.824
PDAC	INSR	0.0085722	0.0705031	0.844
PDAC	ACVR1C	0.00776118	0.0638327	0.902
PDAC	EPHA1	0.00776118	0.0638327	0.902
PDAC	ACVR1C	0.00776118	0.0638327	0.902
PDAC	AATK	0.00591328	0.0486345	0.922
PDAC	STYK1	0.00295664	0.0243172	0.942
PDAC	EPHA8	0.00221748	0.0182379	0.981
PDAC	ACVRL1	0.00221748	0.0182379	0.981
PDAC	EPHA4	0.0018479	0.0151983	1

## Sheet: squamous cell lung carcinoma
cancer_type	symbol	Association score (globalScore)	europepmc	Novelty Score
LUSCC	DDR2	0.610102	0.239312	0
LUSCC	EGFR	0.601673	0.55327	0.02
LUSCC	ALK	0.557913	0.243972	0.039
LUSCC	FGFR1	0.557662	0.392918	0.058
LUSCC	FGFR2	0.505576	0.0814206	0.077
LUSCC	EPHA2	0.472597	0.102357	0.097
LUSCC	KDR	0.46632	0.0841411	0.116
LUSCC	RET	0.464412	0.0801748	0.135
LUSCC	ROS1	0.420249	0.147125	0.154
LUSCC	KIT	0.391159	0.103998	0.174
LUSCC	FGFR3	0.388446	0.101687	0.193
LUSCC	MET	0.38573	0.166325	0.212
LUSCC	FLT4	0.368859	0.17326	0.231
LUSCC	ERBB2	0.352242	0.189508	0.25
LUSCC	TGFBR2	0.348462	0.0651837	0.27
LUSCC	NTRK3	0.348421	0.0638327	0.289
LUSCC	PDGFRB	0.347713	0.0151983	0.308
LUSCC	ACVR1B	0.346481	No data	0.327
LUSCC	PDGFRA	0.33756	0.0303965	0.347
LUSCC	NTRK1	0.330059	0.219645	0.366
LUSCC	FLT3	0.32677	0.111454	0.385
LUSCC	ERBB3	0.326013	0.0865575	0.404
LUSCC	NTRK2	0.325415	0.0668724	0.424
LUSCC	BMPR1A	0.323382	No data	0.443
LUSCC	FGFR4	0.30498	0.0828221	0.462
LUSCC	ERBB4	0.279328	0.0705031	0.481
LUSCC	ACVR1	0.278109	0.0303965	0.5
LUSCC	ACVR2A	0.277185	No data	0.52
LUSCC	EPHA3	0.232004	0.0334362	0.539
LUSCC	CSF1R	0.208946	0.0347872	0.558
LUSCC	EPHA7	0.18479	No data	0.577
LUSCC	FLT1	0.0761206	0.0725295	0.597
LUSCC	IGF1R	0.0121127	0.0996222	0.616
LUSCC	EPHB2	0.0109286	0.0898834	0.635
LUSCC	EPHB3	0.00831555	0.0683922	0.654
LUSCC	TGFBR1	0.00776118	0.0638327	0.674
LUSCC	EPHA4	0.00757639	0.0623129	0.693
LUSCC	AMHR2	0.00665244	0.0547138	0.712
LUSCC	DDR1	0.00478401	0.0393466	0.731
LUSCC	PTK7	0.00460702	0.037891	0.75
LUSCC	ROR1	0.00443496	0.0364758	0.77
LUSCC	BMPR2	0.00425017	0.034956	0.789
LUSCC	AXL	0.00406538	0.0334362	0.808
LUSCC	EPHA5	0.0036958	0.0303965	1
LUSCC	EPHB1	0.0036958	0.0303965	1
LUSCC	TIE1	0.0036958	0.0303965	1
LUSCC	EPHB4	0.0036958	0.0303965	1
LUSCC	EPHB1	0.0036958	0.0303965	1
LUSCC	ACVRL1	0.0036958	0.0303965	1
LUSCC	EPHA5	0.0036958	0.0303965	1
LUSCC	EPHB1	0.0036958	0.0303965	1
LUSCC	EPHA5	0.0036958	0.0303965	1
LUSCC	ACVRL1	0.0036958	0.0303965	1

## Sheet: uterine corpus cancer
cancer_type	symbol	Association score (globalScore)	europepmc	Novelty Score
UCEC	ERBB2	0.373394	0.453298	0
UCEC	FGFR2	0.347585	0.036307	0.031
UCEC	FLT4	0.305638	No data	0.061
UCEC	RET	0.304301	0.0598862	0.091
UCEC	ROS1	0.277878	0.0227974	0.122
UCEC	ACVR2A	0.277185	No data	0.152
UCEC	NTRK1	0.234883	0.128175	0.182
UCEC	PDGFRA	0.216089	0.248914	0.213
UCEC	PDGFRB	0.214771	0.0880722	0.243
UCEC	KDR	0.214407	0.0370669	0.273
UCEC	MET	0.212604	0.0651837	0.304
UCEC	EGFR	0.188691	0.128351	0.334
UCEC	DDR2	0.18479	No data	0.364
UCEC	KIT	0.121805	0.218503	0.394
UCEC	EPHA3	0.116418	0.0303965	0.425
UCEC	FLT1	0.114183	0.0121586	0.455
UCEC	CSF1R	0.113963	0.0729517	0.485
UCEC	FGFR1	0.110956	0.0911896	0.516
UCEC	FGFR3	0.109403	0.0401065	0.546
UCEC	FLT3	0.105228	No data	0.576
UCEC	NTRK2	0.0415855	0.342025	0.607
UCEC	ERBB3	0.013849	0.113903	0.637
UCEC	ALK	0.0104632	0.0860559	0.667
UCEC	NTRK3	0.0098344	0.0808842	0.697
UCEC	FGFR4	0.0092395	0.0759913	0.728
UCEC	IGF1R	0.00875699	0.0720229	0.758
UCEC	DDR1	0.00461975	0.0379957	0.788
UCEC	EPHB2	0.00443196	0.0151983	0.819
UCEC	TIE1	0.0036958	0.0303965	0.879
UCEC	EPHA2	0.0036958	0.0303965	0.879
UCEC	AXL	0.00277185	0.0227974	0.91
UCEC	ERBB4	0.00258706	0.0212776	0.94
UCEC	AMHR2	0.00147832	0.0121586	1
UCEC	EPHA8	0.00147832	0.0121586	1
